# Supplementary material for: Dominance of Bacillus species in the wheat (Triticum aestivum L.) rhizosphere and their plant growth promoting potential under salt stress conditions
Source: PeerJ. 2023 Jan 9;11:e14621. doi: 10.7717/peerj.14621 (PMC9835707; doi:10.7717/peerj.14621)
Supplement: Supplemental Information 4 [file peerj-11-14621-s004.xlsx]

## Sheet: Sheet1
								Table 4 Raw data
								Controlled condition experiemt of wheat
								Root Length (cm)
						Name of isolates		R1	R2	R3	R4	mean	SD	SE
						Control		12.5	10	9	11	10.625	1.49304	0.74652
						WGT1		15.5	13	13.5	14.5	14.125	1.10868	0.554339
						WGT2		10.5	11	12	11.5	11.25	0.645497	0.322749
						WGT3		11	9.5	10	8.5	9.75	1.04083	0.520416
						WGT6		12	13.5	14	11.5	12.75	1.19024	0.595119
						WGT8		10.5	11	11.5	10	10.75	0.645497	0.322749
						WGT11		14	12.5	14.5	12	13.25	1.19024	0.595119
						Consortia		8.5	7	7.5	9	8	0.912871	0.456435
								Shoot length (cm)
						Name of isolates		R1	R2	R3	R4	mean	SD	SE
						Control		30	27	25.5	28.5	27.75	1.93649	0.968246
						WGT1		43.2	39	43	45.5	42.675	2.69985	1.34992
						WGT2		31	29	31.5	30.5	30.5	1.08012	0.540062
						WGT3		29	26.5	22	20.5	24.5	3.937	1.9685
						WGT6		32	36.5	35.5	31.5	33.875	2.49583	1.24791
						WGT8		31.5	32	32	29	31.125	1.43614	0.71807
						WGT11		38	36.5	38.5	37	37.5	0.912871	0.456435
						Consortia		23.5	22	22.5	21.5	22.375	0.853913	0.426956
								Fresh weight (g)
						Name of isolates		R1	R2	R3	R4	mean	SD	SE
						Control		0.85	0.67	0.54	0.7	0.69	0.127279	0.0636396
						WGT1		1.1	0.97	0.96	1.2	1.0575	0.114419	0.0572094
						WGT2		1.02	0.94	0.98	0.96	0.975	0.0341565	0.0170783
						WGT3		0.81	0.75	0.76	0.71	0.7575	0.0411299	0.0205649
						WGT6		0.94	0.96	0.99	0.91	0.95	0.033665	0.0168325
						WGT8		0.85	0.88	0.89	0.84	0.865	0.0238048	0.0119024
						WGT11		1.07	1.1	0.93	0.87	0.9925	0.110265	0.0551324
						Consortia		0.44	0.42	0.41	0.45	0.43	0.0182574	0.00912871
								Dry weight (g)
						Name of isolates		R1	R2	R3	R4	mean	SD	SE
						Control		0.37	0.31	0.28	0.35	0.3275	0.0403113	0.0201556
						WGT1		0.51	0.48	0.45	0.53	0.4925	0.035	0.0175
						WGT2		0.47	0.45	0.42	0.38	0.43	0.0391578	0.0195789
						WGT3		0.32	0.27	0.25	0.28	0.28	0.0294392	0.0147196
						WGT6		0.36	0.33	0.4	0.31	0.35	0.0391578	0.0195789
						WGT8		0.26	0.21	0.25	0.24	0.24	0.0216025	0.0108012
						WGT11		0.47	0.46	0.42	0.45	0.45	0.0216025	0.0108012
						Consortia		0.15	0.13	0.14	0.17	0.1475	0.0170783	0.00853913
