# Supplementary material for: Dominance of Bacillus species in the wheat (Triticum aestivum L.) rhizosphere and their plant growth promoting potential under salt stress conditions
Source: PeerJ. 2023 Jan 9;11:e14621. doi: 10.7717/peerj.14621 (PMC9835707; doi:10.7717/peerj.14621)
Supplement: Supplemental Information 5 [file peerj-11-14621-s005.xlsx]

## Sheet: Sheet1
									Table 5 raw data
									Field trials of wheat
										control
								R1	R2	R3	R4	R5	R6	Mean	S.D	S.E
							Plant height (cm)	92	99	108	84	82	81.5	91.0833	10.7164	4.79253
							Spike lenghth (cm)	8.5	7	7.5	8.5	9	10	8.41667	1.06849	0.477842
							No. of spikelet per spike	14	17	17	16	13	14	15.1667	1.7224	0.770281
							No. of seeds per plant	67	72	88	78	98	76	79.8333	11.3211	5.06294
							Seed weight per plant (g)	3.45	2.21	3.32	3.12	3.44	3.51	3.175	0.492615	0.220304
										WGT1
								R1	R2	R3	R4	R5	R6	mean	SD	SE
							Plant height (cm)	92	94.5	93.5	109	89	88	94.3333	7.61358	3.4049
							Spike lenghth (cm)	9.5	8.5	9.5	8.2	10	10	9.28333	0.762671	0.341077
							No. of spikelet per spike	17	19	18	17	18	20	18.1667	1.16905	0.522813
							No. of seeds per plant	115	103	124	114	136	131	120.5	12.1778	5.4461
							Seed weight per plant (g)	3.87	3.29	4.45	4.26	5.22	5.1	4.365	0.733505	0.328034
										WGT2
								R1	R2	R3	R4	R5	R6	mean	SD	SE
							Plant height (cm)	96	87	103	91	95	94	94.3333	5.35413	2.39444
							Spike lenghth (cm)	8.5	9	8	7.5	8.4	8.5	8.31667	0.511534	0.228765
							No. of spikelet per spike	14	16	13	12	15	15	14.1667	1.47196	0.658281
							No. of seeds per plant	103	89	96	105	101	95	98.1667	5.94699	2.65957
							Seed weight per plant (g)	3.66	2.86	3.36	3.16	3.38	3.05	3.245	0.281833	0.12604
										WGT3
								R1	R2	R3	R4	R5	R6	mean	SD	SE
							Plant height (cm)	97.5	88	99	85	94.5	97	93.5	5.6921	2.54558
							Spike lenghth (cm)	8	7.5	9	8.5	9	10	8.66667	0.875595	0.391578
							No. of spikelet per spike	15	16	18	15	16	17	16.1667	1.16905	0.522813
							No. of seeds per plant	115	103	124	114	136	131	120.5	12.1778	5.4461
							Seed weight per plant (g)	3.87	3.29	2.95	4.26	5.01	3.88	3.87667	0.725856	0.324613
										WGT6
								R1	R2	R3	R4	R5	R6	mean	SD	SE
							Plant height (cm)	95.6	88	94	86	80	89	88.7667	5.64329	2.52375
							Spike lenghth (cm)	10	10.5	9.5	9	8.5	9.5	9.5	0.707107	0.316228
							No. of spikelet per spike	17	15	17	18	16	15	16.3333	1.21106	0.541603
							No. of seeds per plant	110	103	134	95	97	123	110.333	15.41	6.89154
							Seed weight per plant (g)	3.72	3.03	4.62	3.51	4.29	4.51	3.94667	0.627843	0.28078
										WGT8
								R1	R2	R3	R4	R5	R6	mean	SD	SE
							Plant height (cm)	98	98	91	97	90	98	95.3333	3.77712	1.68918
							Spike lenghth (cm)	10	10	7.5	9.5	10	9.5	9.41667	0.970395	0.433974
							No. of spikelet per spike	18	16	16	17	15	13	15.8333	1.7224	0.770281
							No. of seeds per plant	109	144	101	106	135	126	120.167	17.4059	7.78417
							Seed weight per plant (g)	2.75	4.61	2.83	3.5	4.25	3.89	3.63833	0.754093	0.337241
										WGT11
								R1	R2	R3	R4	R5	R6	mean	SD	SE
							Plant height (cm)	95	98	95	103	91	100	97	4.24264	1.89737
							Spike lenghth (cm)	9.5	9.6	10	9.5	9.5	10	9.68333	0.248328	0.111056
							No. of spikelet per spike	18	19	15	17	16	18	17.1667	1.47196	0.658281
							No. of seeds per plant	109	115	119	136	112	121	118.667	9.56382	4.27707
							Seed weight per plant (g)	3.61	3.91	4.12	5.52	3.66	4.21	4.17167	0.70255	0.31419
										Consortia
								R1	R2	R3	R4	R5	R6	mean	SD	SE
							Plant height (cm)	96	95.5	99.5	92	94	92	94.8333	2.84019	1.27017
							Spike lenghth (cm)	9.5	9	10	9.5	10.5	10	9.75	0.524404	0.234521
							No. of spikelet per spike	15	17	14	16	16	15	15.5	1.04881	0.469042
							No. of seeds per plant	95	123	101	102	99	117	106.167	11.143	4.98331
							Seed weight per plant (g)	2.95	4.01	3.52	3.56	3.12	4.06	3.53667	0.450895	0.201647
